# Supplementary material for: Construction of Porous Organic/Inorganic Hybrid Polymers Based on Polyhedral Oligomeric Silsesquioxane for Energy Storage and Hydrogen Production from Water
Source: Polymers (Basel). 2022 Dec 30;15(1):182. doi: 10.3390/polym15010182 (PMC9824186; doi:10.3390/polym15010182)
Supplement: Supplementary file 1 [file polymers-15-00182-s001.zip]

Archive with 1 entries (1 files):
- polymers-2025222-supplementary.pdf
